# Supplementary material for: Triplophysa anshuiensis, a new species of blind loach from the Xijiang River, China (Teleostei, Nemacheilidae)
Source: Zookeys. 2018 Mar 20;(744):67–77. doi: 10.3897/zookeys.744.21742 (PMC5904374; doi:10.3897/zookeys.744.21742)
Supplement: XML Treatment for Triplophysa anshuiensis [file zookeys.744.21742-treatment1.xml]

<!DOCTYPE tp:taxon-treatment
  PUBLIC "-//TaxonX//DTD Taxonomic Treatment Publishing DTD v0 20100105//EN" "tax-treatment-NSO.dtd">
<tp:taxon-treatment xmlns:tp="http://www.plazi.org/taxpub"><tp:treatment-meta><kwd-group><label>Taxon classification</label><kwd><named-content xmlns:xlink="http://www.w3.org/1999/xlink" content-type="kingdom">Animalia</named-content></kwd><kwd><named-content xmlns:xlink="http://www.w3.org/1999/xlink" content-type="order">Cypriniformes</named-content></kwd><kwd><named-content xmlns:xlink="http://www.w3.org/1999/xlink" content-type="family">Nemacheilidae</named-content></kwd></kwd-group><mixed-citation publication-type="journal"><person-group><name><surname>Wu</surname><given-names>Tie-Jun</given-names></name><name><surname>Wei</surname><given-names>Mu-Lan</given-names></name><name><surname>Lan</surname><given-names>Jia-Hu</given-names></name><name><surname>Du</surname><given-names>Li-Na</given-names></name></person-group><article-title>
          <italic><tp:taxon-name><tp:taxon-name-part taxon-name-part-type="genus" reg="Triplophysa">Triplophysa</tp:taxon-name-part> <tp:taxon-name-part taxon-name-part-type="species" reg="anshuiensis">anshuiensis</tp:taxon-name-part></tp:taxon-name></italic>, a new species of blind loach from the Xijiang River, China (<tp:taxon-name><tp:taxon-name-part taxon-name-part-type="subclass">Teleostei</tp:taxon-name-part></tp:taxon-name>, <tp:taxon-name><tp:taxon-name-part taxon-name-part-type="family">Nemacheilidae</tp:taxon-name-part></tp:taxon-name>)</article-title><source>Zookeys</source><day>20</day><month>3</month><year>2018</year><volume>2018</volume><issue>744</issue><fpage>67</fpage><lpage>77</lpage><pub-id pub-id-type="doi">10.3897/zookeys.744.21742</pub-id></mixed-citation></tp:treatment-meta><tp:nomenclature><tp:taxon-name>
            <tp:taxon-name-part taxon-name-part-type="genus" reg="Triplophysa">Triplophysa</tp:taxon-name-part>
            <tp:taxon-name-part taxon-name-part-type="species" reg="anshuiensis">anshuiensis</tp:taxon-name-part>
            <object-id xmlns:xlink="http://www.w3.org/1999/xlink" content-type="zoobank" xlink:type="simple">http://zoobank.org/4E1C8A91-8F51-46F2-B66D-99B9F7C98EAB</object-id>
          </tp:taxon-name><tp:taxon-status xmlns:xlink="http://www.w3.org/1999/xlink" xlink:type="simple">sp. n.</tp:taxon-status><xref ref-type="fig" rid="F1">Figures 1</xref><xref ref-type="fig" rid="F2">, 2</xref><xref ref-type="fig" rid="F3">, 3</xref><xref ref-type="table" rid="T1">; Table 1</xref></tp:nomenclature><tp:treatment-sec sec-type="Type specimens" id="SECID0EEAAE"><title>Type specimens.</title><p>
            <bold><italic>Holotype</italic></bold>. Kunming Natural History Museum of Zoology, Kunming Institute of Zoology, Chinese Academy of Sciences, Kunming, KIZ2012005747, 65.2 mm standard length, Anshui Village, Lingyun County, Guangxi Zhuang Autonomous Region, China; <named-content xmlns:xlink="http://www.w3.org/1999/xlink" content-type="dwc:verbatimCoordinates" xlink:type="simple"><named-content content-type="geo-json" specific-use="{&#34;type&#34;:&#34;Point&#34;,&#34;coordinates&#34;:[106.741200,24.363200]}" id="NCID0EWBAC" xlink:type="simple">24.3632N, 106.7412E</named-content></named-content>, Altitude 719 m; collected by J. H. Lan, 12 May 2012. <bold><italic>Paratypes.</italic></bold> Kunming Natural History Museum of Zoology, <named-content xmlns:xlink="http://www.w3.org/1999/xlink" content-type="dwc:institutional_code" xlink:type="simple">KIZ</named-content> 2012005746, 68.5 mm SL; collected with holotype.</p></tp:treatment-sec><tp:treatment-sec sec-type="diagnosis" id="SECID0E6AAE"><title>Diagnosis.</title><p>
            <italic><tp:taxon-name><tp:taxon-name-part taxon-name-part-type="genus" reg="Triplophysa">Triplophysa</tp:taxon-name-part> <tp:taxon-name-part taxon-name-part-type="species" reg="anshuiensis">anshuiensis</tp:taxon-name-part></tp:taxon-name></italic> can be distinguished from all species of <italic><tp:taxon-name><tp:taxon-name-part taxon-name-part-type="genus" reg="Triplophysa">Triplophysa</tp:taxon-name-part></tp:taxon-name></italic> by the following combination of characters: eyes absent, gill rakers absent in outer row and eight gill rakers in inner row on first gill arch, 14 branched caudal-fin rays, body scaleless, tips of depressed pectoral fins not reaching pelvic-fin origin, 12–13 preoperculo-mandibular pores, lateral line complete, posterior chamber of air bladder developed.</p></tp:treatment-sec><tp:treatment-sec sec-type="description" id="SECID0EXBAE"><title>Description.</title><p>Morphometric data of type specimens of <italic><tp:taxon-name><tp:taxon-name-part taxon-name-part-type="genus" reg="Triplophysa">Triplophysa</tp:taxon-name-part> <tp:taxon-name-part taxon-name-part-type="species" reg="anshuiensis">anshuiensis</tp:taxon-name-part></tp:taxon-name></italic> are given in Table <xref ref-type="table" rid="T1">1</xref>. D, 4/7–8; A, 2/6; P, 1/10; V, 1/6, C, 14; 8 inner gill rakers in inner row on first gill arch (n=1). Cephalic lateral-line canals with 2+2 supra-temporal, 8 supraorbital, 4+8–9 infraorbital, and 12–13 preoperculo-mandibular pores. Lateral line complete, with 52–54 pores.</p><table-wrap id="T1" position="float" orientation="portrait"><label>Table 1.</label><caption><p>Morphometric data of type specimens of <italic><tp:taxon-name><tp:taxon-name-part taxon-name-part-type="genus" reg="Triplophysa">Triplophysa</tp:taxon-name-part> <tp:taxon-name-part taxon-name-part-type="species" reg="anshuiensis">anshuiensis</tp:taxon-name-part></tp:taxon-name></italic> sp. n.</p></caption><table id="TID0EFHAC" rules="all"><tbody><tr><th rowspan="2" colspan="1">Measurements</th><th rowspan="1" colspan="1">Paratype</th><th rowspan="1" colspan="1">Holotype</th></tr><tr><th rowspan="1" colspan="1">2012005746</th><th rowspan="1" colspan="1">201005747</th></tr><tr><td rowspan="1" colspan="1">Standard length</td><td rowspan="1" colspan="1">68.5</td><td rowspan="1" colspan="1">65.2</td></tr><tr><td rowspan="1" colspan="1">Lateral head length</td><td rowspan="1" colspan="1">14.5</td><td rowspan="1" colspan="1">13.8</td></tr><tr><td rowspan="1" colspan="3">
                    <bold>Percent of SL</bold>
                  </td></tr><tr><td rowspan="1" colspan="1">Body depth</td><td rowspan="1" colspan="1">15.7</td><td rowspan="1" colspan="1">12.2</td></tr><tr><td rowspan="1" colspan="1">Lateral head length</td><td rowspan="1" colspan="1">21.1</td><td rowspan="1" colspan="1">21.1</td></tr><tr><td rowspan="1" colspan="1">Predorsal length</td><td rowspan="1" colspan="1">52.6</td><td rowspan="1" colspan="1">47.5</td></tr><tr><td rowspan="1" colspan="1">Prepelvic length</td><td rowspan="1" colspan="1">55.1</td><td rowspan="1" colspan="1">52.0</td></tr><tr><td rowspan="1" colspan="1">Preanal length</td><td rowspan="1" colspan="1">79.2</td><td rowspan="1" colspan="1">72.5</td></tr><tr><td rowspan="1" colspan="1">Preanus length</td><td rowspan="1" colspan="1">71.4</td><td rowspan="1" colspan="1">66.9</td></tr><tr><td rowspan="1" colspan="1">Caudal-peduncle length</td><td rowspan="1" colspan="1">15.1</td><td rowspan="1" colspan="1">14.6</td></tr><tr><td rowspan="1" colspan="1">Caudal-peduncle depth</td><td rowspan="1" colspan="1">9.0</td><td rowspan="1" colspan="1">9.8</td></tr><tr><td rowspan="1" colspan="3">
                    <bold>Percent of HL</bold>
                  </td></tr><tr><td rowspan="1" colspan="1">Maximum head depth</td><td rowspan="1" colspan="1">50.7</td><td rowspan="1" colspan="1">47.7</td></tr><tr><td rowspan="1" colspan="1">Maximum head width</td><td rowspan="1" colspan="1">53.1</td><td rowspan="1" colspan="1">52.0</td></tr><tr><td rowspan="1" colspan="1">Pectoral fin length/Pt-Pl</td><td rowspan="1" colspan="1">66.4</td><td rowspan="1" colspan="1">59.8</td></tr><tr><td rowspan="1" colspan="1">Pelvic fin length/Pl-A</td><td rowspan="1" colspan="1">77.2</td><td rowspan="1" colspan="1">63.6</td></tr><tr><td rowspan="1" colspan="1">CPD/CPL</td><td rowspan="1" colspan="1">59.2</td><td rowspan="1" colspan="1">67.3</td></tr></tbody></table></table-wrap><p>
            <italic>Body</italic> elongated, slightly compressed anteriorly, more strongly compressed posteriorly. Deepest point of body in front of dorsal-fin origin, body depth 12–16% of SL. Head compressed, maximum width greater than depth. Anterior and posterior nostrils adjacent, anterior nostril in short tube with elongated barbel-like tip, tip of nostril barbel reaching posterior margin of posterior nostrils. Eyes absent. Mouth inferior, mouth corner situated below anterior nostril. Lips thick with shallow furrows; lower lip with a “V” type median notch. Upper and lower jaw arched, processus dentiformis on upper jaw absent and no corresponding notch on lower jaw. Three pairs of barbels; inner rostral barbel 50–54 % of lateral head length; outer rostral barbel 20–26 % of lateral head length; maxillary barbel 36–39 % of lateral head length. Body scaleless. Intestine straight. Posterior chamber of air bladder developed, reaching dorsal-fin origin (Fig. <xref ref-type="fig" rid="F3">3</xref>).</p><fig id="F1" position="float" orientation="portrait"><label>Figure 1.</label><caption><p>Lateral and ventral views of <italic><tp:taxon-name><tp:taxon-name-part taxon-name-part-type="genus" reg="Triplophysa">Triplophysa</tp:taxon-name-part> <tp:taxon-name-part taxon-name-part-type="species" reg="anshuiensis">anshuiensis</tp:taxon-name-part></tp:taxon-name></italic> sp. n., holotype <named-content xmlns:xlink="http://www.w3.org/1999/xlink" content-type="dwc:institutional_code" xlink:type="simple">KIZ</named-content> 2012005747, 65.2 mm SL. Scale = 1 cm.</p></caption><graphic xmlns:xlink="http://www.w3.org/1999/xlink" xlink:href="zookeys-744-067-g001.jpg" position="float" orientation="portrait" xlink:type="simple" id="oo_192377.jpg"/></fig><fig id="F2" position="float" orientation="portrait"><label>Figure 2.</label><caption><p>Type locality of <italic><tp:taxon-name><tp:taxon-name-part taxon-name-part-type="genus" reg="Triplophysa">Triplophysa</tp:taxon-name-part> <tp:taxon-name-part taxon-name-part-type="species" reg="anshuiensis">anshuiensis</tp:taxon-name-part></tp:taxon-name></italic> sp. n., a cave in Anshui Village, Guangxi, China.</p></caption><graphic xmlns:xlink="http://www.w3.org/1999/xlink" xlink:href="zookeys-744-067-g002.jpg" position="float" orientation="portrait" xlink:type="simple" id="oo_192378.jpg"/></fig><fig id="F3" position="float" orientation="portrait"><label>Figure 3.</label><caption><p>Posterior chamber of air bladder of <italic><tp:taxon-name><tp:taxon-name-part taxon-name-part-type="genus" reg="Triplophysa">Triplophysa</tp:taxon-name-part> <tp:taxon-name-part taxon-name-part-type="species" reg="anshuiensis">anshuiensis</tp:taxon-name-part></tp:taxon-name></italic> sp. n.</p></caption><graphic xmlns:xlink="http://www.w3.org/1999/xlink" xlink:href="zookeys-744-067-g003.jpg" position="float" orientation="portrait" xlink:type="simple" id="oo_192379.jpg"/></fig><p>
            <italic>Dorsal fin</italic> distally truncate, origin anterior to pelvic-fin insertion, situated slightly anterior to midpoint between tip of snout and caudal-fin base; first branched ray longest, reaching anus when adpressed vertically. Anal fin distally truncate. Pectoral fins moderately developed, 60–67 % of distance between pectoral and pelvic fins. Tip of <!--PageBreak-->depressed pelvic fin reaching anus. Anus short distance from anal-fin origin. Caudal fin forked, tips pointed.</p><p>
            <italic>Coloration.</italic> Fixation in 8 % formalin, body yellowish. Black pigments irregularly present on dorsum of body.</p><p>
            <italic>Sexual dimorphism.</italic> No sexual dimorphism was observed in the two specimens.</p><!--PageBreak--></tp:treatment-sec><tp:treatment-sec sec-type="distribution" id="SECID0E4LAE"><title>Distribution.</title><p>A karst cave in Anshui Village, Lingyun County, Guangxi Zhuang Autonomous Region, China, whichis interconnected with the Hongshui River system, a tributary of the Xijiang River in the Pearl River (Zhu Jiang) Drainage.</p></tp:treatment-sec><tp:treatment-sec sec-type="habitat" id="SECID0ECMAE"><title>Habitat and ecology.</title><p>An underground stream was found about 40 m from and 10 m below the entrance to a cave. <italic><tp:taxon-name><tp:taxon-name-part taxon-name-part-type="genus" reg="Triplophysa">Triplophysa</tp:taxon-name-part> <tp:taxon-name-part taxon-name-part-type="species" reg="anshuiensis">anshuiensis</tp:taxon-name-part></tp:taxon-name></italic> inhabits pools in which the substratum is mud and cobblestones (Fig. <xref ref-type="fig" rid="F2">2</xref>). Pools are interconnected by underwater channels. No other species were recorded in this cave.</p></tp:treatment-sec><tp:treatment-sec sec-type="etymology" id="SECID0EXMAE"><title>Etymology.</title><p>The specific name, <italic><tp:taxon-name><tp:taxon-name-part taxon-name-part-type="genus" reg="Triplophysa"/><tp:taxon-name-part taxon-name-part-type="species" reg="anshuiensis">anshuiensis</tp:taxon-name-part></tp:taxon-name></italic>, is derived from the village Anshui, the type locality of the species.</p><!--PageBreak--></tp:treatment-sec></tp:taxon-treatment>
